# Supplementary material for: Doppler evaluation of hepatic hemodynamics after living donor liver transplantation in infants
Source: Front Bioeng Biotechnol. 2022 Aug 11;10:903385. doi: 10.3389/fbioe.2022.903385 (PMC9402890; doi:10.3389/fbioe.2022.903385)
Supplement: Supplementary file 1 [file Presentation1.ZIP]

Archive with 8 entries (8 files):
- Figures/1A.jpg
- Figures/1B.jpg
- Figures/2A.png
- Figures/2B.jpg
- Figures/3A.jpg
- Figures/3B.jpg
- Figures/4A.jpg
- Figures/4B.jpg
